# Supplementary material for: Metabolic Impact of MKP-2 Upregulation in Obesity Promotes Insulin Resistance and Fatty Liver Disease
Source: Nutrients. 2022 Jun 15;14(12):2475. doi: 10.3390/nu14122475 (PMC9228271; doi:10.3390/nu14122475)
Supplement: Supplementary file 1 [file nutrients-14-02475-s001.zip]

Archive with 1 entries (1 files):
- nutrients-1702545-supplementary.pdf
